# Supplementary material for: A Fair Assessment of Evaluation Tools for the Murine Microbead Occlusion Model of Glaucoma
Source: Int J Mol Sci. 2021 May 26;22(11):5633. doi: 10.3390/ijms22115633 (PMC8199180; doi:10.3390/ijms22115633)
Supplement: Supplementary file 1 [file ijms-22-05633-s001.zip]

Archive with 1 entries (1 files):
- ijms-1212090-supplementary.pdf
